# Supplementary material for: Vispro improves imaging analysis for Visium spatial transcriptomics
Source: Genome Biol. 2025 Jun 18;26:173. doi: 10.1186/s13059-025-03648-w (PMC12177973; doi:10.1186/s13059-025-03648-w)
Supplement: Supplementary file 1 — Additional file 1: Table S1. List of spatial transcriptomics analysis tools. Provides an overview of existing tools, including name, publication year, citation, and usage of histology images. Also indicates tool capabilities across six functions: image processing, full tissue extent handling, fiducial marker detection, image restoration, tissue detection, and disconnected tissue segregation. Table S2. List of Visium data sources. Lists the Visium datasets used for training Vispro, including dataset names, sources, species, tissue types, tissue conditions, number of images, and unique sample IDs. Table S3. Evaluation information. Lists the sample IDs of Visium datasets used for evaluating tissue area identification, cell segmentation, and image registration modules. Table S4. List of CytAssist data sources. Lists the CytAssist datasets used to evaluate the image registration module and demonstrate generalizability, including dataset names, sources, species, tissue types, and number of images. Table S5. List of gene imputation data sources. Includes dataset names, sources, species, tissue types, and number of images used for gene imputation task. Table S6. List of Stereo-seq data sources. Includes dataset sources, species, tissue types, and number of images from Stereo-seq data used to demonstrate generalizability. Table S7. List of Xenium data sources. Includes dataset sources, species, tissue types, and number of images from Xenium data used to demonstrate generalizability. [file 13059_2025_3648_MOESM1_ESM.xlsx]

## Sheet: Table S1 ( ST Tools)
Tool name	Year	Image processing capability	Support for full tissue extent	Fiducial marker detection	Image restoration	Tissue detection	Disconnected tissue segregation	Histology Image Utilization	Citation / Website
Vispro	2025	✅	✅	✅	✅	✅	✅	Systematic image preprocessing, including fiducial marker detection, image restoration, tissue detection, and disconnected-tissue segregation
Seurat	2019	✅	❌	❌	❌	❌	❌	Visualization (no dedicated image module)	Stuart, Tim, et al. "Comprehensive integration of single-cell data." cell 177.7 (2019): 1888-1902.
Space Ranger	2019	✅	❌	✅	❌	❌	❌	Aligns H&E image to the Visium array (fiducial detection, tissue masking)	https://support.10xgenomics.com/spatial-gene-expression/software/pipelines/latest/what-is-space-ranger
Loupe Browser	2019	✅	❌	❌	❌	❌	❌	Overlays gene clusters on registered H&E for interactive QC and exploration	https://www.10xgenomics.com/support/software/loupe-vdj-browser/latest
Bayespace	2021	❌	❌	❌	❌	❌	❌	No image functions	Zhao, Edward, et al. "Spatial transcriptomics at subspot resolution with BayesSpace." Nature biotechnology 39.11 (2021): 1375-1384.
SpaCell	2020	✅	❌	❌	❌	❌	❌	Concatenates ResNet-50 features from spot-centred H&E tiles with highly variable gene vectors	Tan, Xiao, et al. "SpaCell: integrating tissue morphology and spatial gene expression to predict disease cells." Bioinformatics 36.7 (2020): 2293-2294.
Tangram	2021	❌	❌	❌	❌	❌	❌	No image functions	Biancalani, Tommaso, et al. "Deep learning and alignment of spatially resolved single-cell transcriptomes with Tangram." Nature methods 18.11 (2021): 1352-1362.
STUtility	2020	✅	❌	❌	❌	❌	❌	Visualization (no dedicated image module)	Bergenstråhle, Joseph, Ludvig Larsson, and Joakim Lundeberg. "Seamless integration of image and molecular analysis for spatial transcriptomics workflows." BMC genomics 21 (2020): 1-7.
stLearn	2021	✅	❌	❌	❌	❌	❌	Uses VGG16 to extract “morphological distance” between neighboring spots in the H&E slide	Pham, Duy, et al. "stLearn: integrating spatial location, tissue morphology and gene expression to find cell types, cell-cell interactions and spatial trajectories within undissociated tissues." biorxiv (2020): 2020-05.
SpaGCN	2021	✅	❌	❌	❌	❌	❌	Converts mean RGB (or CNN) values per spot into node attributes in a spatial graph	Hu, Jian, et al. "SpaGCN: Integrating gene expression, spatial location and histology to identify spatial domains and spatially variable genes by graph convolutional network." Nature methods 18.11 (2021): 1342-1351.
TIST	2022	✅	❌	❌	❌	❌	❌	Extracts Haralick texture statistics from H&E patches	Shan, Yiran, et al. "TIST: transcriptome and histopathological image integrative analysis for spatial transcriptomics." Genomics, Proteomics & Bioinformatics 20.5 (2022): 974-988.
MUSE	2022	✅	❌	❌	❌	❌	❌	Incorporates CNN-derived morphology vectors as one view in a multi-view auto-encoder	Bao, Feng, et al. "Integrative spatial analysis of cell morphologies and transcriptional states with MUSE." Nature biotechnology 40.8 (2022): 1200-1209.
SpatialPCA	2022	❌	❌	❌	❌	❌	❌	No image functions	Shang, Lulu, and Xiang Zhou. "Spatially aware dimension reduction for spatial transcriptomics." Nature communications 13.1 (2022): 7203.
Hist2ST	2022	✅	❌	❌	❌	❌	❌	Encodes each H&E tile via a vision transformer	Zeng, Yuansong, et al. "Spatial transcriptomics prediction from histology jointly through transformer and graph neural networks." Briefings in Bioinformatics 23.5 (2022): bbac297.
TESLA	2023	✅	❌	❌	❌	✅	❌	Learns RGB features for image-based gene imputation	Hu, Jian, et al. "Deciphering tumor ecosystems at super resolution from spatial transcriptomics with TESLA." Cell systems 14.5 (2023): 404-417.
GraphST	2023	✅	❌	❌	❌	❌	❌	Adds ResNet embeddings of H&E tiles as node features in spatial graphs	Long, Yahui, et al. "Spatially informed clustering, integration, and deconvolution of spatial transcriptomics with GraphST." Nature Communications 14.1 (2023): 1155.
SiGRA	2023	✅	❌	❌	❌	❌	❌	Derives cell-level image features via ResNet-18 for a hybrid graph transformer	Tang, Ziyang, et al. "SiGra: single-cell spatial elucidation through an image-augmented graph transformer." Nature Communications 14.1 (2023): 5618.
GIST	2025	✅	❌	❌	❌	❌	❌	Applies foundation-model (CLIP-style) embeddings on H&E patches	Ge, Yongxin, et al. "Deep Learning-Enabled Integration of Histology and Transcriptomics for Tissue Spatial Profile Analysis." Research 8 (2025): 0568.
STAIG	2025	✅	❌	❌	❌	❌	❌	Supplies self-supervised ResNet features on H&E tiles as image context for each spot	Yang, Yitao, et al. "STAIG: Spatial transcriptomics analysis via image-aided graph contrastive learning for domain exploration and alignment-free integration." Nature Communications 16.1 (2025): 1067.

## Sheet: Table S2 (Visium data source)
Data index (Data source)	Citation / Website	Species	Tissue type	Condition	Number of images	SampleID used in Vispro
STDS0000153 (STOmics DB)	Barkley, Dalia, et al. "Cancer cell states recur across tumor types and form specific interactions with the tumor microenvironment." Nature genetics 54.8 (2022): 1192-1201.	Homo sapiens,Mus musculus	Stomach	Cancer	12	1-12
STDS0000149 (STOmics DB)	Liu, Chang, et al. "A spatiotemporal atlas of organogenesis in the development of orchid flowers." Nucleic acids research 50.17 (2022): 9724-9737.	Phalaenopsis aphrodite	Flower	Post-budding	3	13-15
STDS0000152 (STOmics DB)	Heming, Michael, et al. "Intratumor heterogeneity and T cell exhaustion in primary CNS lymphoma." Genome Medicine 14.1 (2022): 109.	Homo sapiens	Lymph node	CNS lymphoma	3	16-18
STDS0000114 (STOmics DB)	Kadur Lakshminarasimha Murthy, Preetish, et al. "Human distal lung maps and lineage hierarchies reveal a bipotent progenitor." Nature 604.7904 (2022): 111-119.	Homo sapiens	Lung	Normal	2	19-20
STDS0000129 (STOmics DB)	Dhainaut, Maxime, et al. "Spatial CRISPR genomics identifies regulators of the tumor microenvironment." Cell 185.7 (2022): 1223-1239.	Mus musculus	Lung	Lung adenocarcinoma	3	21-23
STDS0000128 (STOmics DB)	Habenicht, Livia KL, et al. "The C1q-ApoE complex: A new hallmark pathology of viral hepatitis and nonalcoholic fatty liver disease." Frontiers in Immunology 13 (2022): 970938.	Homo sapiens,Mus musculus	Liver	Normal (diet)	14	24-37
STDS0000119 (STOmics DB)	Buzzi, Raphael M., et al. "Spatial transcriptome analysis defines heme as a hemopexin-targetable inflammatoxin in the brain." Free Radical Biology and Medicine 179 (2022): 277-287.	Mus musculus	Brain	Red blood cell toxicity	7	38-44
STDS0000124 (STOmics DB)	Misra, Adwiteeya, et al. "Characterizing neonatal heart maturation, regeneration, and scar resolution using spatial transcriptomics." Journal of Cardiovascular Development and Disease 9.1 (2021): 1.	Mus musculus	Heart	Post-apical resection surgery	4	45-48
STDS0000127, STDS0000111, STDS0000063 (STOmics DB)	Parigi, Sara M., et al. "The spatial transcriptomic landscape of the healing mouse intestine following damage." Nature communications 13.1 (2022): 828.	Mus musculus	Colon	Colitis	2	49-50
STDS0000103 (STOmics DB)	Andrews, Tallulah S., et al. "Single‐cell, single‐nucleus, and spatial RNA sequencing of the human liver identifies cholangiocyte and mesenchymal heterogeneity." Hepatology Communications 6.4 (2022): 821-840.	Homo sapiens	Liver	Normal	1	51
STDS0000121 (STOmics DB)	Dixon, Eryn E., et al. "Spatially resolved transcriptomic analysis of acute kidney injury in a female murine model." Journal of the American Society of Nephrology 33.2 (2022): 279-289.	Mus musculus	Kidney	Kidney injury	4	52-55
STDS0000120 (STOmics DB)	Pascual, Gloria, et al. "Dietary palmitic acid promotes a prometastatic memory via Schwann cells." Nature 599.7885 (2021): 485-490.	Human tumor xenografted in mouse	Xenograft tumors	Xenograft tumor model	4	56-59
STDS0000105 (STOmics DB)	Hajdarovic, Kaitlyn H., et al. "Single-cell analysis of the aging female mouse hypothalamus." Nature Aging 2.7 (2022): 662-678.	Mus musculus	Brain	Normal	5	60-64
STDS0000093 (STOmics DB)	Yamasaki, Juntaro, et al. "MEK inhibition suppresses metastatic progression of KRAS‐mutated gastric cancer." Cancer science 113.3 (2022): 916-925.	Mus musculus	Gastric tissue	Gastric cancer	1	65
STDS0000131 (STOmics DB)	https://www.10xgenomics.com/datasets/human-prostate-cancer-acinar-cell-carcinoma-ffpe-1-standard	Homo sapiens	Prostate	Prostate cancer	1	66
STDS0000091 (STOmics DB)	Tower, Robert J., et al. "Spatial transcriptomics reveals a role for sensory nerves in preserving cranial suture patency through modulation of BMP/TGF-β signaling." Proceedings of the National Academy of Sciences 118.42 (2021): e2103087118.	Mus musculus	Skeleton	TrkA^F592A homozygous control	4	67-70
STDS0000052 (STOmics DB)	https://cf.10xgenomics.com/samples/spatial-exp/1.3.0/Visium_FFPE_Mouse_Brain/Visium_FFPE_Mouse_Brain_web_summary.html	Mus musculus	Brain	Normal	1	71
STDS0000051 (STOmics DB)	https://www.10xgenomics.com/datasets/adult-mouse-kidney-ffpe-1-standard-1-3-0	Mus musculus	Kidney	Normal	1	72
STDS0000106 (STOmics DB)	Garcia-Alonso, Luz, et al. "Mapping the temporal and spatial dynamics of the human endometrium in vivo and in vitro." Nature genetics 53.12 (2021): 1698-1711.	Homo sapiens	Uterus	Menstrual cycle stage	3	73-75
STDS0000085 (STOmics DB)	Ratz, Michael, et al. "Clonal relations in the mouse brain revealed by single-cell and spatial transcriptomics." Nature neuroscience 25.3 (2022): 285-294.	Mus musculus	Brain	Postnatal days 11–14	8	76-83
STDS0000108, STDS0000002 (STOmics DB)	Fawkner-Corbett, David, et al. "Spatiotemporal analysis of human intestinal development at single-cell resolution." Cell 184.3 (2021): 810-826.	Homo sapiens	Intestine	Normal	8	84-91
STDS0000107 (STOmics DB)	Kleshchevnikov, Vitalii, et al. "Cell2location maps fine-grained cell types in spatial transcriptomics." Nature biotechnology 40.5 (2022): 661-671.	Mus musculus	Brain	Normal	3	92-94
STDS0000089 (STOmics DB)	Konieczny, Piotr, et al. "Interleukin-17 governs hypoxic adaptation of injured epithelium." Science 377.6602 (2022): eabg9302.	Mus musculus	Skin	Injured skin	6	95-100
STDS0000005 (STOmics DB)	Maynard, Kristen R., et al. "Transcriptome-scale spatial gene expression in the human dorsolateral prefrontal cortex." Nature neuroscience 24.3 (2021): 425-436.	Homo sapiens	Brain	Schizophrenia and autism spectrum disorder	12	101-112
STDS0000004 (STOmics DB)	Joglekar, Anoushka, et al. "A spatially resolved brain region-and cell type-specific isoform atlas of the postnatal mouse brain." Nature communications 12.1 (2021): 463.	Mus musculus	Brain	Normal	1	113
STDS0000001 (STOmics DB)	Ji, Andrew L., et al. "Multimodal analysis of composition and spatial architecture in human squamous cell carcinoma." cell 182.2 (2020): 497-514.	Homo sapiens	Skin	Squamous cell carcinoma	4	114-117
STDS0000045, STDS0000044 (STOmics DB)	Joseph, Diya B., et al. "5‐Alpha reductase inhibitors induce a prostate luminal to club cell transition in human benign prostatic hyperplasia." The Journal of pathology 256.4 (2022): 427-441.	Homo sapiens	Breast	Normal	8	118-125
STDS0000041, STDS0000040 (STOmics DB)	Porritt, Rebecca A., et al. "NLRP3 inflammasome mediates immune-stromal interactions in vasculitis." Circulation research 129.9 (2021): e183-e200.	Homo sapiens	Brain	Glioblastoma	2	126-127
STDS0000039, STDS0000038 (STOmics DB)	Xu, Zhicheng, et al. "STOmicsDB: a comprehensive database for spatial transcriptomics data sharing, analysis and visualization." Nucleic acids research 52.D1 (2024): D1053-D1061.	Homo sapiens	Breast	Breast cancer	5	128-132
STDS0000034, STDS0000033 (STOmics DB)	Xu, Zhicheng, et al. "STOmicsDB: a comprehensive database for spatial transcriptomics data sharing, analysis and visualization." Nucleic acids research 52.D1 (2024): D1053-D1061.	Homo sapiens	Intestine	Colorectal cancer	6	133-138
STDS0000027, STDS0000026 (STOmics DB)	Xu, Zhicheng, et al. "STOmicsDB: a comprehensive database for spatial transcriptomics data sharing, analysis and visualization." Nucleic acids research 52.D1 (2024): D1053-D1061.	Homo sapiens	Breast	Invasive ductal carcinoma	7	139-145
STDS0000025 (STOmics DB)	https://www.10xgenomics.com/datasets/human-heart-1-standard-1-0-0	Homo sapiens	Heart	Normal	1	146
STDS0000024 (STOmics DB)	https://www.10xgenomics.com/datasets/human-lymph-node-1-standard-1-1-0	Homo sapiens	Lymph node	Normal	1	147
STDS0000023 (STOmics DB)	https://www.10xgenomics.com/datasets/mouse-kidney-section-coronal-1-standard-1-1-0	Mus musculus	Kidney	Normal	1	148
STDS0000022 (STOmics DB)	https://www.10xgenomics.com/datasets/mouse-brain-section-coronal-1-standard	Mus musculus	Brain	Normal	1	149
STDS0000018 (STOmics DB)	https://www.10xgenomics.com/datasets/mouse-brain-serial-section-1-sagittal-anterior-1-standard-1-1-0	Mus musculus	Brain	Normal	1	150
STDS0000113 (STOmics DB)	https://www.10xgenomics.com/datasets/human-cervical-cancer-1-standard	Homo sapiens	Cervix	Cervical cancer	1	151
STDS0000117 (STOmics DB)	Xu, Zhicheng, et al. "STOmicsDB: a comprehensive database for spatial transcriptomics data sharing, analysis and visualization." Nucleic acids research 52.D1 (2024): D1053-D1061.	Mus musculus	Bladder	Normal	1	152
STDS0000116 (STOmics DB)	Joseph, Diya B., et al. "5‐Alpha reductase inhibitors induce a prostate luminal to club cell transition in human benign prostatic hyperplasia." The Journal of pathology 256.4 (2022): 427-441.	Homo sapiens	Prostate	Benign prostatic hyperplasia	1	153
STDS0000115 (STOmics DB)	Porritt, Rebecca A., et al. "NLRP3 inflammasome mediates immune-stromal interactions in vasculitis." Circulation research 129.9 (2021): e183-e200.	Mus musculus	Heart	Kawasaki disease vasculitis	1	154
STDS0000110 (STOmics DB)	Cui, Miao, et al. "Nrf1 promotes heart regeneration and repair by regulating proteostasis and redox balance." Nature communications 12.1 (2021): 5270.	Mus musculus	Heart	Normal	1	155
STDS0000088 (STOmics DB)	Hasel, Philip, et al. "Neuroinflammatory astrocyte subtypes in the mouse brain." Nature neuroscience 24.10 (2021): 1475-1487.	Mus musculus	Brain	Normal	2	156-157
STDS0000100 (STOmics DB)	Ma, Feiyang, et al. "The cellular architecture of the antimicrobial response network in human leprosy granulomas." Nature immunology 22.7 (2021): 839-850.	Homo sapiens	Skin	Lepromatous leprosy	1	158
Visium_FFPE_Human_Breast_Cancer_spatial (10x Genomics)	https://www.10xgenomics.com/datasets/human-breast-cancer-ductal-carcinoma-in-situ-invasive-carcinoma-ffpe-1-standard-1-3-0	Homo sapiens	Breast	Ductal carcinoma in situ, invasive carcinoma	1	159
Visium_FFPE_Human_Intestinal_Cancer_spatial (10x Genomics)	https://www.10xgenomics.com/datasets/human-intestine-cancer-1-standard	Homo sapiens	Intestine	Cancer	1	160
Visium_FFPE_Human_Ovarian_Cancer_spatial (10x Genomics)	https://www.10xgenomics.com/datasets/human-ovarian-cancer-1-standard	Homo sapiens	Ovary	Serous papillary carcinoma	1	161
Visium_Fresh_Frozen_Adult_Mouse_Brain_spatial (10x Genomics)	https://www.10xgenomics.com/datasets/adult-mouse-brain-coronal-section-visium-ff-1-standard	Mus musculus	Brain	Normal	4	162-165
Visium_Human_Breast_Cancer_spatial (10x Genomics)	https://www.10xgenomics.com/datasets/human-breast-cancer-visium-fresh-frozen-whole-transcriptome-1-standard	Homo sapiens	Breast	Invasive ductal carcinoma	1	166
Visium_Mouse_Olfactory_Bulb_spatial (10x Genomics)	https://www.10xgenomics.com/datasets/adult-mouse-olfactory-bulb-1-standard-1	Mus musculus	Olfactory bulb	Normal	1	167

## Sheet: Table S3 (Evaluation_info)
	Tissue area identification	Cell segmentation	Image registration (Visium)	Spot registration (Visium)
Sample IDs	1	4	1 55	79 133 (DLPFC)
	17	20	14 21	90 138 (DLPFC)
	64	41	14 58
	66	67	21 58
	67	74	22 24
	69	75	44 98
	70	79	48 92
	71	84	67 100 (DLPFC)
	73	90	69 94
	74	100	70 127
	78	102	71 129
	79	114	75 121 (DLPFC)
	90	119	79 133 (DLPFC)
	100	121	84 102 (DLPFC)
	101	127	90 138 (DLPFC)
	110	133	104 139
	141	138	105 124
	149	145	110 163
	161	147	114 119 (DLPFC)
	163	156	126 128

## Sheet: Table S4 (Cytassist data source
Dataset name	Citation / Website	Species	Tissue type	Number of images
CytAssist_11mm_FFPE_Human_Colorectal_Cancer_spatial (10x Genomics)	https://www.10xgenomics.com/datasets/human-colorectal-cancer-11-mm-capture-area-ffpe-2-standard	Homo sapiens	Colorectal	2
CytAssist_11mm_FFPE_Human_Glioblastoma_spatial (10x Genomics)	https://www.10xgenomics.com/datasets/gene-and-protein-expression-library-of-human-glioblastoma-cytassist-ffpe-2-standard	Homo sapiens	Glioblastoma	2
CytAssist_11mm_FFPE_Human_Lung_Cancer_spatial (10x Genomics)	https://www.10xgenomics.com/datasets/human-lung-cancer-11-mm-capture-area-ffpe-2-standard	Homo sapiens	Lung	2
CytAssist_11mm_FFPE_Human_Ovarian_Carcinoma_spatial (10x Genomics)	https://www.10xgenomics.com/datasets/human-ovarian-cancer-11-mm-capture-area-ffpe-2-standard	Homo sapiens	Ovarian	2
CytAssist_11mm_FFPE_Mouse_Embryo_spatial (10x Genomics)	https://www.10xgenomics.com/datasets/visium-cytassist-mouse-embryo-11-mm-capture-area-ffpe-2-standard	Mus musculus	Embryo	2
CytAssist_11mm_FFPE_Mouse_TMA_3x3_1mm_spatial (10x Genomics)	https://www.10xgenomics.com/datasets/mouse-tissue-microarray-in-3x3-layout-with-1-mm-edge-to-edge-spacing-ffpe-2-standard	Mus musculus	Lung, Brain	2
CytAssist_FFPE_Human_Lung_Squamous_Cell_Carcinoma_spatial (10x Genomics)	https://www.10xgenomics.com/datasets/human-lung-cancer-ffpe-2-standard	Homo sapiens	Lung	2
CytAssist_FFPE_Protein_Expression_Human_Tonsil_AddOns_spatial (10x Genomics)	https://cf.10xgenomics.com/samples/spatial-exp/2.1.0/CytAssist_FFPE_Protein_Expression_Human_Tonsil_AddOns/CytAssist_FFPE_Protein_Expression_Human_Tonsil_AddOns_web_summary.html	Homo sapiens	Tonsil	2
CytAssist_FFPE_Protein_Expression_Human_Tonsil_spatial (10x Genomics)	https://cf.10xgenomics.com/samples/spatial-exp/2.1.0/CytAssist_FFPE_Protein_Expression_Human_Tonsil/CytAssist_FFPE_Protein_Expression_Human_Tonsil_web_summary.html	Homo sapiens	Tonsil	2
CytAssist_FFPE_Sagittal_Mouse_Brain_spatial (10x Genomics)	https://cf.10xgenomics.com/samples/spatial-exp/2.0.1/CytAssist_FFPE_Sagittal_Mouse_Brain/CytAssist_FFPE_Sagittal_Mouse_Brain_web_summary.html	Mus musculus	Brain	2
CytAssist_Fresh_Frozen_Human_Breast_Cancer_spatial (10x Genomics)	https://www.10xgenomics.com/datasets/fresh-frozen-visium-on-cytassist-human-breast-cancer-probe-based-whole-transcriptome-profiling-2-standard	Homo sapiens	Breast	2
CytAssist_Fresh_Frozen_Mouse_Brain_spatial (10x Genomics)	https://cf.10xgenomics.com/samples/spatial-exp/2.0.1/CytAssist_Fresh_Frozen_Mouse_Brain/CytAssist_Fresh_Frozen_Mouse_Brain_web_summary.html	Mus musculus	Brain	2
CytAssist_Fresh_Frozen_Sagittal_Mouse_Brain_spatial (10x Genomics)	https://cf.10xgenomics.com/samples/spatial-exp/2.0.1/CytAssist_Fresh_Frozen_Sagittal_Mouse_Brain/CytAssist_Fresh_Frozen_Sagittal_Mouse_Brain_web_summary.html	Mus musculus	Brain	2

## Sheet: Table S5 (Gene imputation data 
Dataset name	Website	Species	Tissue type	Number of images
DLPFC	https://github.com/LieberInstitute/HumanPilot	Homo sapiens	Brain	12
Visium_FFPE_Human_Cervical_Cancer_spatial (10x Genomics)	https://www.10xgenomics.com/datasets/human-cervical-cancer-1-standard	Homo sapiens	Cervix	1
Visium_Human_Glioblastoma_spatial (10x Genomics)	https://www.10xgenomics.com/datasets/human-glioblastoma-whole-transcriptome-analysis-1-standard-1-2-0	Homo sapiens	Glioblastoma	1

## Sheet: Table S6 (Stereo-seq data sourc
Data Source	Website	Species	Tissue type	Number of images
Stereo-seq demo data	https://en.stomics.tech/resources/demo-data/list.html	Mus musculus	Brain	1
Stereo-seq demo data	https://en.stomics.tech/resources/demo-data/list.html	Mus musculus	Eyeball	1
Stereo-seq demo data	https://en.stomics.tech/resources/demo-data/list.html	Mus musculus	Ovary	1
Stereo-seq demo data	https://en.stomics.tech/resources/demo-data/list.html	Mus musculus	Tongue	1

## Sheet: Table S7 (Xenium data source)
Data Source	Website	Species	Tissue type	Number of images
10x Genomics	https://cf.10xgenomics.com/samples/xenium/1.9.0/Xenium_V1_hTonsil_reactive_follicular_hyperplasia_section_FFPE/Xenium_V1_hTonsil_reactive_follicular_hyperplasia_section_FFPE_he_image.ome.tif	Homo sapiens	Follicular hyperplasia	1
10x Genomics	https://cf.10xgenomics.com/samples/xenium/1.9.0/Xenium_V1_hTonsil_follicular_lymphoid_hyperplasia_section_FFPE/Xenium_V1_hTonsil_follicular_lymphoid_hyperplasia_section_FFPE_he_image.ome.tif	Homo sapiens	Lymphoid hyperplasia	1
10x Genomics	https://cf.10xgenomics.com/samples/xenium/1.9.0/Xenium_V1_hSkin_nondiseased_section_1_FFPE/Xenium_V1_hSkin_nondiseased_section_1_FFPE_he_image.ome.tif	Homo sapiens	Skin	1
10x Genomics	https://cf.10xgenomics.com/samples/xenium/3.0.0/Xenium_Prime_Ovarian_Cancer_FFPE_XRrun/Xenium_Prime_Ovarian_Cancer_FFPE_XRrun_he_image.ome.tif	Homo sapiens	Ovary	1
10x Genomics	https://cf.10xgenomics.com/samples/xenium/3.0.0/Xenium_Prime_Cervical_Cancer_FFPE/Xenium_Prime_Cervical_Cancer_FFPE_he_image.ome.tif	Homo sapiens	Cervix	1
10x Genomics	https://cf.10xgenomics.com/samples/xenium/3.0.0/Xenium_Prime_Mouse_Brain_Coronal_FF/Xenium_Prime_Mouse_Brain_Coronal_FF_he_image.ome.tif	Mus musculus	Brain	1
10x Genomics	https://cf.10xgenomics.com/samples/xenium/3.0.0/Xenium_Prime_Human_Lymph_Node_Reactive_FFPE/Xenium_Prime_Human_Lymph_Node_Reactive_FFPE_he_image.ome.tif	Homo sapiens	Lymph node	1
10x Genomics	https://cf.10xgenomics.com/samples/xenium/2.0.0/Xenium_V1_Human_Brain_GBM_FFPE/Xenium_V1_Human_Brain_GBM_FFPE_he_image.ome.tif	Homo sapiens	Brain	1
10x Genomics	https://cf.10xgenomics.com/samples/xenium/1.0.2/Xenium_V1_FFPE_Human_Breast_IDC_With_Addon/Xenium_V1_FFPE_Human_Breast_IDC_With_Addon_he_unaligned_image.ome.tif	Homo sapiens	Breast	1
10x Genomics	https://cf.10xgenomics.com/samples/xenium/1.0.2/Xenium_V1_FFPE_Human_Breast_ILC_With_Addon/Xenium_V1_FFPE_Human_Breast_ILC_With_Addon_he_unaligned_image.ome.tif	Homo sapiens	Breast	1
